# Supplementary material for: The subjective metric of remembered colors: A Fisher-information analysis of the geometry of human chromatic memory
Source: PLoS One. 2019 Jan 2;14(1):e0207992. doi: 10.1371/journal.pone.0207992 (PMC6314638; doi:10.1371/journal.pone.0207992)
Supplement: S1 File — Raw list of responses, trial by trial, of the 11 sampled players to each of the 32 target colors, in xlsx format. (XLSX) [file pone.0207992.s001.xlsx]

## Sheet: Subject 1
Target (rad)	Trial 1	Target (rad)	Trial 2	Target (rad)	Trial 3	Target (rad)	Trial 4	Target (rad)	Trial 5	Target (rad)	Trial 6	Target (rad)	Trial 7	Target (rad)	Trial 8	Target (rad)	Trial 9	Target (rad)	Trial 10
-2.169	-1.628	1.239	1.501	0.275	0.723	2.761	2.719	-2.753	-2.727	-0.123	-0.672	1.983	1.992	1.044	0.047	-2.947	-2.956	2.558	2.507
2.939	2.956	-0.123	-0.047	-2.947	-3.032	-1.586	-1.298	1.239	1.315	1.433	1.543	-1.4	-1.366	-0.317	-0.774	1.239	1.197	-2.169	-2.313
-1.975	-1.983	2.761	2.719	0.85	0.495	2.364	2.338	-2.558	-2.44	-2.947	-2.736	1.433	1.273	2.939	2.905	1.433	1.332	-0.317	-0.833
0.664	0.782	-1.586	-1.433	1.044	0.951	1.78	1.679	-2.372	-2.651	-1.205	-1.18	-1.78	-2.203	-2.558	-2.423	-1.4	-1.002	-1.4	-1.264
-1.586	-1.493	1.983	1.814	0.461	0.359	-2.947	-2.541	-2.169	-2.194	2.169	2.228	-1.586	-1.484	1.78	1.949	0.664	0.782	2.939	2.972
1.044	1.104	2.558	2.499	-1.78	-1.797	1.044	1.307	-1.975	-1.805	-1.4	-1.4	-0.317	-0.342	-1.975	-1.772	0.275	0.266	-0.605	-0.385
0.85	0.588	-1.975	-2.017	-0.605	-0.342	2.939	2.871	-1.78	-1.763	0.85	1.137	2.761	2.863	-2.169	-2.144	2.939	2.939	-2.753	-2.66
1.433	1.315	2.939	2.972	-1.205	-1.18	-1.011	-0.934	0.072	0.368	0.072	0.436	-2.947	-2.82	-2.753	-2.651	-1.975	-1.789	-1.78	-1.797
-2.753	-2.617	-2.372	-2.279	0.072	0.309	-2.169	-1.966	1.983	2.059	0.664	0.672	1.628	1.501	-0.123	0.047	-0.123	-0.241	2.169	2.152
-0.123	0.047	0.85	0.96	-2.169	-1.966	0.85	0.655	0.85	1.129	2.558	2.482	-1.205	-1.357	0.072	0.233	-2.753	-2.702	1.78	1.966
-1.205	-1.247	1.628	1.662	-1.011	-0.96	-1.4	-1.214	0.461	0.731	1.628	1.56	-0.123	0.3	-0.799	-1.104	1.044	1.027	-0.123	-0.799
-2.372	-2.44	-1.205	-1.23	2.169	2.008	-2.372	-2.152	1.78	1.882	-2.753	-2.71	-0.605	-0.655	-1.205	-1.391	-1.78	-1.712	-1.011	-1.027
-1.011	-1.011	-0.317	-0.148	-0.317	-0.782	2.169	2.025	-0.123	-0.309	2.761	2.685	0.461	0.545	2.558	2.482	1.78	1.814	-2.947	-2.981
2.169	2.271	0.461	0.503	0.664	0.342	1.433	1.459	-0.605	-0.622	-1.975	-1.882	2.939	2.778	0.664	1.011	-0.799	-0.875	0.072	0.393
-0.317	-0.249	-2.558	-2.389	-2.753	-2.846	-1.78	-1.822	1.433	1.552	0.275	0.571	0.85	0.782	-0.605	-0.199	-2.169	-1.712	0.275	0.266
1.983	1.915	-2.753	-2.389	1.628	1.679	-0.799	-0.841	-2.947	-2.93	-0.799	-1.011	1.044	1.044	0.461	0.376	0.85	1.087	2.761	2.676
0.461	0.317	-1.4	-1.222	-1.4	-1.137	-2.558	-1.865	1.044	1.036	2.364	2.423	-2.753	-2.643	1.628	1.56	2.169	2.262	1.628	1.586
1.239	1.433	1.044	0.968	-0.799	-0.951	-0.605	-0.613	2.939	2.964	0.461	0.765	-2.372	-2.414	1.983	1.831	-2.558	-2.592	-0.799	-1.011
-0.605	-0.047	2.169	1.628	2.558	2.524	2.558	2.558	1.628	1.645	-2.558	-2.474	-0.799	-0.867	2.364	2.245	-0.605	-0.774	1.433	1.518
-1.4	-1.12	0.664	0.52	1.78	1.653	-0.123	-0.063	-0.799	-0.359	1.044	1.239	0.664	0.698	-2.372	-2.279	-2.372	-2.803	-2.372	-2.77
-2.558	-2.093	-2.947	-2.685	1.433	1.56	3.133	3.04	2.169	2.076	-1.78	-1.729	3.133	3.006	1.239	1.264	2.364	2.372	-1.205	-1.357
1.78	1.78	0.072	0.038	-1.975	-1.662	1.983	1.958	-1.011	-0.96	-2.372	-2.423	2.364	2.33	2.761	2.795	-1.586	-1.586	-1.975	-1.789
0.275	0.19	2.364	2.085	2.761	2.761	1.239	1.391	-1.586	-1.374	1.78	1.839	-1.975	-2.059	-2.947	-2.93	-1.205	-1.366	-2.558	-2.668
-2.947	-2.871	1.433	1.332	1.983	1.535	-1.205	-1.078	2.364	2.364	3.133	3.133	2.558	2.575	-1.586	-1.594	2.761	2.66	-1.586	-1.442
1.628	1.636	-2.169	-2.008	-0.123	-0.03	-2.753	-2.482	0.664	0.808	1.983	1.653	1.239	2.22	1.433	1.509	-1.011	-0.96	1.983	0.047
-0.799	-0.968	-1.78	-1.501	1.239	1.264	-0.317	-1.011	-0.317	-0.951	-2.169	-1.873	2.169	2.194	2.169	2.042	0.461	0.562	0.664	0.613
0.072	0.486	-1.011	-0.943	2.939	2.913	0.275	0.427	2.761	2.693	1.239	1.019	-2.169	-2.008	3.133	3.091	0.072	0.478	1.239	1.154
2.761	2.761	1.78	1.78	-1.586	-1.518	0.664	0.596	-1.205	-1.315	-1.011	-1.264	0.275	0.478	0.85	0.943	1.983	2.051	3.133	3.04
-1.78	-2.194	-0.799	-0.173	2.364	2.465	1.628	1.636	2.558	2.533	-1.586	-1.662	-2.558	-2.313	-1.4	-1.459	2.558	2.6	2.364	2.169
2.558	2.55	3.133	3.099	3.133	3.006	0.461	0.478	-1.4	-1.34	-0.317	-1.112	-1.011	-1.273	-1.78	-1.898	-0.317	-0.799	0.85	0.985
3.133	-3.091	0.275	0.427	-2.372	-2.406	-1.975	-1.772	0.275	0.596	2.939	2.93	0.072	0.571	0.275	0.579	3.133	3.125	0.461	0.613
2.364	2.33	-0.605	-0.182	-2.558	-2.389	0.072	-0.165	3.133	3.074	-0.605	-0.951	1.78	1.839	-1.011	-1.357	1.628	1.603	1.044	1.087

## Sheet: Subject2
Target (rad)	Trial 1	Target (rad)	Trial 2	Target (rad)	Trial 3	Target (rad)	Trial 4	Target (rad)	Trial 5	Target (rad)	Trial 6	Target (rad)	Trial 7	Target (rad)	Trial 8	Target (rad)	Trial 9	Target (rad)	Trial 10
0.072	-0.123	2.169	1.611	0.461	0.537	-0.317	-0.419	-0.799	-1.011	-1.205	-1.332	2.761	2.66	2.761	2.643	0.072	0.156	0.664	0.529
-2.947	-3.023	1.78	1.721	-1.78	-1.247	-1.975	-1.797	1.78	1.797	-2.169	-1.856	-2.372	-2.059	-1.975	-1.941	1.78	1.721	-2.372	-2.135
3.133	-3.125	1.628	1.67	-1.205	-1.095	-0.605	-0.393	-1.586	-1.476	-2.947	-2.643	1.044	1.281	-1.586	-1.56	0.664	0.96	-2.169	-2.389
2.761	2.795	-2.947	-2.702	3.133	-3.049	1.78	1.763	2.364	2.33	-0.799	-0.706	-1.78	-1.552	2.169	2.051	1.239	1.197	0.85	0.934
-2.169	-2.364	-1.205	-1.357	2.558	2.583	2.364	2.271	3.133	2.947	-1.78	-1.56	-0.605	-0.427	-2.169	-2.152	0.85	1.07	1.433	1.34
0.275	0.199	1.239	1.383	1.78	1.865	-1.78	-1.738	-1.78	-2.169	-1.975	-2.059	-1.205	-1.357	-0.605	-0.816	1.044	1.053	3.133	3.023
2.169	2.211	1.983	1.679	-2.169	-2.042	2.939	2.879	0.85	1.053	0.461	0.664	1.983	1.662	2.558	2.533	2.364	2.541	-1.205	-1.281
0.461	0.757	0.072	-0.224	-2.372	-2.161	-2.558	-2.364	-1.011	-0.96	0.275	0.512	0.275	0.436	0.85	1.222	-1.011	-1.18	0.461	0.647
2.364	2.194	-1.011	-0.173	0.275	-0.182	1.983	2.025	0.072	-0.258	-0.123	-0.19	-2.753	-2.753	-0.123	-0.097	3.133	3.065	-0.605	-0.554
-1.4	-1.535	-0.317	-0.292	-2.947	-3.04	1.239	1.383	-2.947	-2.702	1.78	1.805	-0.317	-0.436	1.044	0.833	-1.78	-1.772	-1.78	-1.577
-1.78	-1.983	1.044	1.112	2.939	2.905	2.558	2.558	1.433	1.45	-0.605	-0.393	0.072	-0.224	2.939	2.888	-2.169	-2.051	-1.011	-1.104
1.044	1.34	0.275	0.452	1.433	1.484	3.133	2.972	-1.975	-2.034	-2.753	-2.744	-2.558	-2.507	-1.4	-1.416	1.983	1.594	-2.947	-2.44
-1.975	-1.814	2.761	2.651	-0.123	-0.309	0.072	0.021	1.044	1.273	1.433	1.391	-1.4	-1.425	-1.205	-1.205	-1.586	-1.349	-0.799	-0.309
-0.605	-0.224	-2.753	-2.254	2.364	2.279	-1.011	-1.036	1.628	1.509	-1.4	-1.4	0.85	1.188	1.433	1.383	0.461	0.469	1.044	1.137
0.85	1.095	-0.123	-0.41	1.239	1.391	0.461	0.613	-0.123	-0.715	1.983	1.484	1.628	1.645	0.664	1.036	-2.372	-2.194	-1.975	-1.805
-0.799	-0.114	-2.372	-2.152	-2.558	-2.44	2.761	2.727	0.461	0.393	3.133	3.065	1.78	1.603	1.983	1.535	1.433	1.476	0.275	0.461
-1.205	-1.239	3.133	-3.006	-0.605	-0.342	-2.169	-2.254	1.239	1.163	0.664	0.875	2.558	2.541	1.78	1.712	2.558	2.634	1.983	1.932
-2.753	-2.558	0.85	-0.402	-1.975	-1.907	0.85	0.926	-0.317	-0.376	0.85	0.825	-1.586	-1.442	-2.947	-2.71	-1.975	-2.152	0.072	0.309
-0.123	-0.799	0.461	0.469	1.628	1.586	1.628	1.603	-1.4	-1.239	-2.372	-2.186	0.664	0.841	-0.799	-0.283	2.939	2.896	2.364	2.262
1.78	1.653	-0.799	-0.241	1.983	1.992	0.275	0.317	1.983	1.915	1.628	1.873	-0.123	0.207	-1.78	-1.493	-2.947	-2.947	2.939	2.82
2.558	2.583	-1.586	-1.805	0.85	0.943	-1.586	-1.772	-2.558	-2.499	-0.317	-0.833	3.133	3.125	1.239	1.349	-0.317	-0.089	1.628	1.56
-1.586	-1.822	2.558	2.465	-2.753	-1.763	-2.753	-2.338	-1.205	-1.239	-2.558	-2.152	1.239	1.112	-2.753	-2.896	-1.4	-1.323	1.239	1.281
-0.317	-0.283	2.364	2.347	-0.799	-0.715	0.664	0.799	2.761	2.837	2.169	2.178	2.364	2.254	3.133	-3.125	-0.799	-0.858	1.78	1.958
1.433	1.467	-1.975	-1.958	0.664	1.036	1.044	1.146	-0.605	-0.275	1.239	1.247	-0.799	-0.258	0.275	0.047	2.169	2.186	-0.123	-0.106
-1.011	-1.154	-2.169	-2.161	-1.4	-1.307	1.433	1.476	2.169	2.068	2.558	2.482	-1.975	-2.008	-2.372	-1.983	-1.205	-1.315	2.169	2.211
0.664	-1.197	-2.558	-2.448	2.169	2.118	-0.799	-0.266	-2.372	-2.355	2.761	2.829	-2.947	-2.355	2.364	2.254	-0.605	-0.816	2.558	2.55
1.983	1.594	1.433	1.501	1.044	1.214	-1.205	-0.994	-2.169	-2.254	-1.586	-1.476	2.169	2.178	-1.011	-1.095	1.628	1.915	-1.586	-1.628
1.239	1.264	-0.605	-0.402	2.761	2.634	2.169	2.161	0.664	0.858	-1.011	-1.273	2.939	2.939	0.461	0.529	-2.753	-2.507	-1.4	-1.594
2.939	2.947	-1.4	-1.281	-1.586	-1.78	-2.947	-2.279	0.275	0.359	2.939	2.795	-2.169	-2.118	-2.558	-2.355	0.275	0.309	2.761	2.693
-2.558	-2.719	2.939	2.719	0.072	-0.258	-0.123	-0.199	2.939	2.888	1.044	1.29	1.433	1.29	-0.317	-0.156	2.761	2.668	-2.753	-2.397
1.628	1.484	-1.78	-2.152	-0.317	-0.19	-1.4	-1.273	2.558	2.55	0.072	-0.047	0.461	0.537	0.072	0.047	-0.123	-0.106	-2.558	-2.228
-2.372	-2.313	0.664	0.858	-1.011	-0.901	-2.372	-2.008	-2.753	-2.279	2.364	2.245	-1.011	-1.087	1.628	1.721	-2.558	-2.44	-0.317	-0.317

## Sheet: Subject3
Target (rad)	Trial 1	Target (rad)	Trial 2	Target (rad)	Trial 3	Target (rad)	Trial 4	Target (rad)	Trial 5	Target (rad)	Trial 6	Target (rad)	Trial 7	Target (rad)	Trial 8	Target (rad)	Trial 9	Target (rad)	Trial 10
-1.78	-2.076	-1.011	-1.104	-1.4	-2.135	2.364	2.414	-1.011	-1.197	-1.4	-1.29	-2.753	-2.879	0.85	1.027	0.275	0.047	1.78	1.873
0.664	0.156	1.044	0.977	-0.799	-0.968	1.239	1.129	0.461	0.402	1.78	1.789	0.664	0.782	2.939	2.863	1.044	1.036	1.044	0.994
-2.947	-2.947	1.628	1.839	-2.558	-2.643	-1.586	-1.814	2.169	2.152	-2.372	-2.795	-2.372	-2.296	-0.799	-0.943	-1.78	-1.738	2.558	2.482
0.275	0.52	1.983	1.822	-2.947	-2.972	-2.169	-2.186	0.275	0.605	-1.975	-2.321	-1.78	-1.941	-0.317	-0.901	2.364	2.338	2.169	2.144
1.239	1.323	2.761	2.634	0.664	0.605	1.044	1.078	-2.753	-2.474	-1.586	-1.662	-2.947	-2.939	0.664	0.562	-0.799	-0.799	1.628	1.628
-2.372	-2.33	0.072	0.317	-2.753	-2.719	-2.558	-2.651	1.239	1.493	-1.011	-0.875	0.072	0.047	0.275	0.444	1.78	1.814	-2.169	-2.085
2.761	2.77	0.664	0.757	-1.586	-1.958	-1.975	-2.008	-1.4	-1.45	2.939	2.786	1.239	1.383	-2.558	-2.719	-1.586	-1.619	-1.586	-1.45
2.939	2.913	-1.78	-1.898	0.85	0.765	-0.605	-0.199	3.133	3.057	0.072	0.08	1.983	2.042	3.133	3.015	0.461	0.52	-2.372	-2.228
-0.123	-0.334	2.364	2.372	0.275	0.368	-0.799	-0.774	-0.799	-0.402	-0.123	-0.292	-0.317	-0.909	2.761	2.761	-0.605	-0.884	-0.317	-0.182
-1.205	-1.374	-2.947	-2.812	-2.169	-2.347	-1.4	-1.29	1.044	1.019	0.461	0.402	1.78	1.509	2.364	2.321	1.239	1.349	-1.4	-1.34
-2.558	-2.567	-2.753	-2.609	-1.011	-1.298	-1.78	-1.704	2.939	2.854	0.664	0.765	-0.799	-1.146	0.461	0.537	-2.947	-2.905	-2.558	-2.676
2.364	2.254	0.85	0.934	1.983	2.051	-2.372	-2.499	-2.558	-2.245	2.558	2.457	-1.205	-1.188	-0.123	0.047	0.85	0.765	1.239	1.281
1.433	1.569	-2.169	-2.118	3.133	-3.133	1.983	2.025	0.072	-0.055	0.275	0.004	0.85	0.638	-2.947	-2.989	-2.372	-2.008	0.664	0.664
3.133	-3.032	-2.372	-2.448	2.364	2.296	2.169	2.101	-1.78	-1.67	1.239	1.18	-0.605	-0.74	-1.205	-1.298	0.664	0.647	2.761	2.727
-2.753	-2.786	1.239	1.467	0.072	-0.148	0.664	0.977	-0.605	-0.96	3.133	2.989	0.275	0.233	-1.4	-1.315	-1.205	-1.323	2.939	2.888
1.044	0.96	2.939	2.829	-1.205	-1.222	-2.753	-2.685	1.628	1.645	1.433	1.391	2.761	2.727	1.433	1.467	-1.975	-2.085	-0.605	-0.613
1.78	1.983	-1.975	-1.89	-1.975	-1.873	2.558	2.474	-2.169	0.047	-2.947	-2.905	2.558	2.533	1.983	2.101	1.983	2.076	0.461	0.173
-0.317	-0.292	3.133	3.032	0.461	0.419	-1.205	-1.129	-1.975	-2.144	-0.605	-0.436	-1.586	-1.518	-2.372	-2.059	2.939	2.879	-1.78	-1.966
-1.975	-2	2.169	2.144	-0.605	-0.63	-2.947	-2.854	-2.372	0.047	-2.169	-2.203	2.939	2.896	1.044	0.994	1.628	1.755	0.072	0.055
-1.011	-0.309	-0.799	-0.342	1.044	0.985	3.133	2.998	2.558	2.507	2.364	2.457	2.169	1.975	-1.011	-1.078	2.558	2.457	1.433	1.383
-0.799	-0.334	-1.205	-1.222	1.239	1.476	1.628	2.059	1.433	1.425	1.628	1.89	2.364	2.44	2.558	2.49	1.433	1.569	0.275	0.419
-1.4	-1.433	1.78	1.856	-2.372	-2.068	-1.011	-0.131	2.364	2.296	1.044	1.044	3.133	-3.125	-2.169	0.047	0.072	0.047	-1.975	-2.22
0.85	0.757	0.461	0.706	1.433	1.29	2.761	2.583	-0.317	-0.841	1.983	1.594	-0.123	0.207	-2.753	-2.753	-2.753	-2.786	0.85	0.968
0.461	0.647	-1.4	-1.459	2.169	2.296	1.78	2.017	2.761	2.795	-1.78	-1.831	-1.011	-1.078	1.78	1.738	3.133	2.964	-0.799	-0.731
2.169	1.425	0.275	0.283	2.761	2.761	0.461	0.588	-1.205	-1.34	-2.558	-2.609	1.433	1.349	1.239	1.273	-0.317	-0.207	3.133	2.913
-0.605	-0.545	-0.123	0.165	-0.123	-0.791	0.275	0.478	1.78	1.586	-0.317	-0.292	-1.975	-2.051	-0.605	-1.027	2.761	2.744	-1.205	-1.29
-2.169	-1.941	-0.605	-0.266	-0.317	-0.782	-0.123	-0.097	0.85	0.799	-1.205	-1.239	-1.4	-1.442	2.169	2.152	-0.123	-0.131	-2.753	-2.676
2.558	2.499	-2.558	-2.812	2.939	2.778	1.433	1.611	-0.123	-0.96	2.761	2.609	-2.558	-2.634	-1.975	-1.975	-2.558	-2.668	2.364	2.347
0.072	0.114	-1.586	-1.865	1.78	1.789	0.072	1.264	-1.586	-1.493	2.169	2.228	1.628	1.805	-1.586	-1.586	-1.4	-1.433	-1.011	-0.825
1.983	1.975	-0.317	-0.249	-1.78	-1.814	0.85	0.994	-2.947	-2.863	0.85	1.036	0.461	0.934	1.628	1.746	-1.011	-1.281	1.983	1.941
1.628	1.543	1.433	1.476	1.628	1.856	2.939	2.896	0.664	0.723	-2.753	-2.753	1.044	1.171	-1.78	-1.839	2.169	2.194	-0.123	-0.309
-1.586	-2.076	2.558	2.372	2.558	2.474	-0.317	-0.165	1.983	1.958	-0.799	-1.027	-2.169	-2.085	0.072	0.047	-2.169	-2.135	-2.947	-2.736

## Sheet: Subject4
Target (rad)	Trial 1	Target (rad)	Trial 2	Target (rad)	Trial 3	Target (rad)	Trial 4	Target (rad)	Trial 5	Target (rad)	Trial 6	Target (rad)	Trial 7	Target (rad)	Trial 8	Target (rad)	Trial 9	Target (rad)	Trial 10	Target (rad)	Trial 11	Target (rad)	Trial 12	Target (rad)	Trial 13	Target (rad)	Trial 14	Target (rad)	Trial 15	Target (rad)	Trial 16	Target (rad)	Trial 17	Target (rad)	Trial 18	Target (rad)	Trial 19	Target (rad)	Trial 20	Target (rad)	Trial 21	Target (rad)	Trial 22	Target (rad)	Trial 23	Target (rad)	Trial 24	Target (rad)	Trial 25
-1.011	-0.994	-1.011	-1.357	-2.947	-2.956	-2.753	-2.186	-1.011	-0.841	-1.205	-1.078	-0.317	-0.706	-1.586	-1.704	2.939	2.972	0.85	0.875	0.275	0.106	2.364	2.397	0.072	0.047	-2.169	-2.271	1.433	1.29	-2.753	-2.431	-2.753	-2.457	1.044	0.85	0.664	0.825	-2.753	-2.863	-1.975	-2.178	1.78	1.594	1.983	2.161	0.664	0.96	-1.4	-1.45
-0.317	-0.816	-2.372	-2.583	-1.205	-1.112	1.983	2.017	2.939	2.896	1.78	1.822	-1.586	-1.577	3.133	3.116	1.78	1.949	-1.4	-1.408	0.461	0.512	1.983	2.11	0.664	0.901	1.239	1.264	3.133	3.125	0.85	0.867	3.133	3.108	-2.169	-2.237	-0.605	-0.529	1.044	1.044	1.433	1.383	2.364	2.431	-1.586	-1.636	0.85	0.85	-0.799	-0.376
-1.975	-1.958	1.78	1.746	1.628	1.56	-1.586	-1.594	3.133	-3.099	-0.123	-0.114	-1.78	-1.772	-2.372	-2.482	-1.205	-1.002	0.072	0.047	-1.586	-1.383	1.628	1.594	2.364	2.347	0.664	0.867	-2.372	-2.753	2.169	2.321	-1.205	-1.129	1.239	1.197	2.939	2.947	-0.799	-0.791	-2.169	-2.592	-1.205	-1.197	-0.605	-0.579	2.761	2.761	-1.205	-1.163
0.275	0.14	0.664	0.985	2.364	2.355	-2.372	-2.541	-1.78	-1.746	0.664	0.638	-2.753	-2.465	1.433	1.349	3.133	3.091	-0.605	-0.444	1.044	0.977	0.275	0.503	-0.123	-0.114	-2.558	-2.364	-0.605	-0.596	0.664	0.757	-1.78	-1.611	2.364	2.347	-1.205	-1.247	0.275	0.529	-1.205	-1.104	-0.799	-0.892	0.072	0.047	-1.586	-1.459	1.78	1.975
-0.799	-0.351	0.072	0.047	-0.317	-0.19	1.628	1.594	2.761	2.871	1.628	1.653	2.364	2.313	-0.123	0.063	0.275	0.419	-1.586	-1.416	0.072	0.047	-1.975	-2.11	-2.372	-2.279	-1.205	-1.129	2.169	2.194	2.364	2.457	0.664	0.706	-0.123	-0.19	-2.558	-1.966	-1.586	-1.873	-1.4	-1.425	-1.78	-1.712	2.761	2.761	-2.947	-2.803	-2.169	-2.11
2.761	2.668	2.169	2.321	-2.372	-2.465	-0.799	-0.605	-1.975	-2.068	-2.169	-1.873	-2.169	-2.448	0.85	1.002	-2.558	-2.296	1.044	0.968	-0.799	-0.825	2.939	2.905	2.558	2.474	1.983	2.068	2.558	2.583	-1.4	-1.247	-0.123	-0.072	0.461	0.655	-1.78	-1.772	-1.975	-1.924	3.133	3.04	-0.317	-0.3	-2.947	-3.015	0.461	0.545	-2.753	-2.753
1.239	1.281	0.461	0.393	-1.4	-1.078	-1.975	-1.856	-0.123	-0.3	0.461	0.309	2.558	2.558	-1.78	-1.569	-0.317	-0.825	0.664	0.638	1.433	1.518	-1.78	-2.101	-0.605	-0.529	-2.372	-2.135	-2.169	-1.856	1.044	1.222	0.275	0.461	0.072	0.047	-2.372	-2.254	3.133	3.142	-0.799	-0.655	0.85	0.799	0.461	0.351	-0.605	-0.706	2.364	2.499
1.044	1.146	-1.586	-2.203	-2.753	-2.981	-2.558	-2.879	1.433	1.611	1.044	1.137	0.664	0.74	-0.605	-0.638	-1.586	-1.831	-1.205	-1.315	-2.372	-2.076	-2.753	-2.651	1.239	1.239	-1.975	-1.856	1.983	2.101	1.433	1.323	-1.4	-1.349	0.85	0.816	-1.011	-0.968	-0.317	-0.452	0.072	0.047	-1.586	-1.856	-1.78	-1.856	-2.372	-2.228	-2.558	-2.482
2.169	2.118	-0.123	0.038	1.433	1.239	1.433	1.518	-0.317	-0.376	-0.605	-0.469	-0.799	-0.85	1.983	2.076	-1.4	-1.197	-2.753	-2.22	1.78	1.805	1.433	1.459	-2.169	-2.101	-1.586	-1.56	1.628	1.636	0.072	0.047	-2.372	-2.152	1.433	1.442	2.558	2.448	0.072	0.047	-2.947	-2.956	-0.123	0.123	0.85	0.833	-1.205	-1.366	1.239	1.247
0.072	0.047	1.983	2.161	1.78	2.025	-2.947	-3.04	1.628	1.924	3.133	3.125	-2.558	-2.753	-2.169	-1.526	2.169	2.237	1.78	1.966	-2.947	-2.888	2.169	2.211	1.628	1.628	-1.011	-1.154	-0.123	-0.055	-2.372	-2.516	1.433	1.366	2.558	2.55	1.239	1.18	0.461	0.571	0.664	0.731	1.433	1.256	-0.799	-0.579	1.239	1.298	-1.586	-1.543
-1.78	-2.017	0.275	0.486	0.664	0.841	-1.205	-0.858	2.364	2.364	-1.011	-0.977	-2.947	-2.863	0.664	0.934	0.664	0.994	-2.558	-2.812	-1.4	-1.197	0.072	0.326	2.761	2.643	-0.317	-0.436	0.664	0.588	1.78	1.679	1.239	1.12	-0.317	-0.579	1.433	1.307	0.85	0.841	1.628	1.755	2.939	2.956	-1.4	-1.442	-2.558	-2.634	0.275	0.402
-1.4	-1.036	-2.558	-2.524	-1.78	-1.839	2.939	2.998	-0.799	-0.529	-0.317	-0.579	0.072	0.072	-0.799	-0.968	-2.753	-2.702	-1.011	-0.985	-2.558	-2.609	-0.317	-0.342	-1.78	-1.822	0.072	0.156	1.78	1.831	-0.605	-0.622	-2.947	-2.981	0.664	0.529	0.275	0.047	2.558	2.499	2.939	2.913	-1.975	-2.228	0.275	0.047	-2.753	-2.863	-0.123	-0.14
-2.947	-3.006	1.044	1.12	1.044	0.951	1.239	1.044	2.558	2.55	2.939	2.981	-1.975	-1.662	-1.4	-1.137	-1.78	-1.738	-1.78	-1.552	2.169	2.262	1.239	1.256	1.78	1.755	2.558	2.516	0.275	0.047	-1.011	-0.774	-2.558	-2.685	0.275	0.182	2.364	2.321	0.664	0.85	1.239	1.357	0.275	0.047	-1.205	-1.188	1.628	1.611	-1.78	-1.848
0.461	0.554	-1.975	-1.941	0.072	0.351	0.275	0.326	-2.372	-2.144	-0.799	-0.833	0.275	0.275	-2.753	-2.795	-2.372	-2.575	0.461	0.512	-0.123	-0.156	0.85	0.926	-2.753	-2.778	-0.605	-0.63	0.072	0.047	-1.586	-1.357	-1.011	-1.129	3.133	3.142	-1.4	-1.188	1.239	1.146	-1.011	-1.112	-1.4	-1.298	-2.558	-2.254	3.133	3.133	2.558	2.533
1.983	2.051	3.133	3.032	0.85	0.833	-0.123	-0.123	-1.4	-1.416	2.169	2.093	-1.011	-0.994	2.169	2.186	1.044	1.137	2.169	2.271	1.239	1.357	-2.947	-2.922	-2.558	-2.77	0.275	-0.207	2.939	2.981	-1.975	-1.814	-2.169	-2.178	2.939	2.871	0.072	0.047	1.628	1.535	2.761	2.609	-2.372	-2.101	2.364	2.423	2.558	2.575	-1.011	-0.985
1.433	1.332	-1.205	-1.12	-1.011	-0.943	-0.317	-0.41	-2.947	-2.981	0.275	0.047	2.939	2.93	-2.558	-2.786	0.85	0.96	1.983	2.051	2.761	2.786	-2.372	-2.304	-1.586	-1.839	0.461	0.393	-0.799	-0.622	-2.558	-2.795	-0.799	-0.884	-2.558	-2.465	-0.317	-0.114	-0.605	-0.562	2.558	2.414	-2.753	-2.82	1.239	1.222	-1.975	-1.898	-0.317	-0.529
-2.558	-2.77	2.761	2.736	2.169	2.127	1.044	0.867	1.983	1.975	1.239	1.332	0.85	0.858	1.78	1.636	2.558	2.567	2.364	2.389	2.364	2.457	-2.558	-2.144	-2.947	-2.998	1.044	0.909	-2.558	-2.541	2.761	2.643	2.558	2.507	-2.372	-2.702	0.85	0.672	2.939	2.896	-2.558	-2.575	1.239	1.18	2.169	2.321	1.78	1.898	3.133	3.108
1.628	1.687	-2.947	-3.057	-1.975	-1.696	-2.169	-2.6	-2.753	-2.71	-1.586	-1.493	-0.123	-0.233	1.628	1.645	0.072	0.047	2.558	2.55	-1.011	-1.214	0.461	0.478	0.461	0.047	-1.78	-1.712	-1.78	-1.569	2.558	2.474	-0.317	-0.469	-2.947	-2.981	-2.753	-2.617	2.169	2.22	2.169	2.347	0.461	0.224	-2.169	-1.983	-2.169	-2.093	0.072	0.097
1.78	1.645	1.628	1.611	2.558	2.474	-0.605	-0.376	-1.586	-1.603	-2.558	-2.744	-0.605	-0.647	1.239	1.18	1.628	1.603	-0.317	-0.554	2.558	2.592	-1.011	-1.239	1.044	0.994	-0.799	-0.74	1.239	1.256	3.133	-3.091	1.628	1.696	-1.586	-1.772	-1.975	-1.949	-2.947	-2.947	1.983	2	0.072	0.047	0.664	0.469	2.939	2.93	-2.372	-2.101
0.85	0.698	1.239	1.29	3.133	-3.125	2.558	2.541	1.78	1.898	0.85	0.901	1.628	1.721	2.558	2.541	-1.975	-1.898	3.133	3.099	-2.169	-2.313	-0.605	-0.588	-1.011	-0.985	-2.947	-2.896	-2.753	-2.702	1.239	1.239	0.072	-0.08	-1.205	-1.4	-1.586	-1.484	2.364	2.389	1.78	1.729	2.558	2.558	-0.317	-0.402	1.044	1.214	1.983	1.763
2.558	2.49	-0.799	-0.249	1.239	1.197	-1.011	-0.994	1.239	1.112	1.983	1.349	-2.372	-2.203	0.461	0.579	-0.605	-0.579	1.628	1.628	-2.753	-2.685	2.761	2.668	-1.205	-1.256	2.169	2.211	-0.317	-0.342	-0.317	-0.326	2.364	2.321	-0.605	-0.554	1.628	1.594	1.78	1.645	-1.78	-2.085	-1.011	-0.579	-1.975	-2.085	2.364	2.389	2.761	2.778
3.133	3.023	2.364	2.372	-0.605	-0.469	2.169	2.228	-2.558	-2.245	2.364	2.448	3.133	3.099	0.072	0.436	1.433	1.374	-2.947	-2.812	0.85	0.985	0.664	0.461	3.133	-3.108	-0.123	-0.156	2.761	2.744	1.983	1.949	2.169	2.135	-2.753	-2.693	-2.947	-2.956	-1.78	-1.704	-0.605	-0.444	2.169	2.22	2.939	2.871	1.433	1.526	0.664	0.613
-2.372	-2.296	-0.317	-0.3	-0.123	-0.216	0.664	0.715	1.044	0.918	-1.78	-1.992	2.761	2.77	-1.205	-1.45	-1.011	-1.12	0.275	0.512	-1.205	-1.323	1.78	1.831	-1.4	-1.493	1.78	1.898	-1.586	-1.543	-1.205	-1.154	1.983	2.051	1.628	1.526	-2.169	-2.431	-2.169	-2.194	-1.586	-1.729	-2.947	-3.023	3.133	-3.091	-0.799	-0.799	2.939	2.871
-1.205	-1.095	-2.169	-2	-2.558	-2.6	-1.4	-1.154	2.169	2.228	-1.975	-2.068	1.433	1.256	1.044	1.053	1.239	1.171	2.939	2.989	3.133	3.099	-1.4	-1.273	2.939	2.913	2.939	2.871	0.85	0.875	-2.169	-1.865	-1.586	-1.594	-0.799	-0.478	3.133	3.133	-1.205	-1.18	2.364	2.355	1.628	1.56	1.628	1.526	1.983	2.068	1.433	1.476
-1.586	-1.831	-2.753	-2.279	-2.169	-2.034	3.133	3.116	-0.605	-0.427	-2.372	-1.882	-1.205	-1.087	2.761	2.727	-2.947	-2.888	-1.975	-1.89	1.983	1.814	-0.799	-0.892	2.169	2.271	1.433	1.484	2.364	2.364	0.275	0.334	1.78	1.653	2.169	2.22	2.169	2.228	2.761	2.719	-2.753	-2.727	1.983	2.017	1.78	1.679	-0.123	-0.072	2.169	2.254
2.364	2.228	2.939	3.023	2.939	2.972	0.461	0.622	0.664	0.689	1.433	1.349	2.169	2.245	-1.011	-1.07	-0.799	-0.918	-2.169	-2.144	-0.317	-0.19	2.558	2.524	-1.975	-1.873	2.761	2.77	-1.4	-1.044	-2.947	-3.006	1.044	1.112	-1.011	-1.146	2.761	2.685	1.983	2.085	0.85	0.918	3.133	-3.015	1.433	1.374	2.169	2.304	-0.605	-0.469
2.939	2.913	1.433	1.408	0.461	0.512	1.78	1.848	-2.169	-2.203	-1.4	-1.594	1.983	1.983	2.364	2.347	2.761	2.676	-0.123	-0.123	-1.975	-1.805	1.044	1.129	0.275	0.047	3.133	3.049	-1.011	-1.036	-1.78	-1.645	2.939	2.93	-1.4	-1.332	0.461	0.461	-0.123	0.047	-0.123	-0.055	0.664	0.706	1.044	1.011	-1.78	-1.662	1.044	1.214
-0.123	-0.038	-0.605	-0.554	0.275	0.342	2.761	2.795	0.85	1.12	2.761	2.795	0.461	0.571	-2.947	-2.989	1.983	2.068	2.761	2.727	-1.78	-1.882	-0.123	0.047	1.433	1.357	-1.4	-1.687	0.461	0.495	-0.123	-0.148	-1.975	-2.533	1.983	1.992	-0.799	-0.672	-1.011	-0.588	0.461	0.478	-2.169	-1.907	-2.372	-2.076	0.275	0.334	1.628	1.603
-2.169	-2.178	-1.4	-1.383	1.983	2	0.072	0.047	0.461	0.436	-2.947	-2.922	1.044	0.884	0.275	0.317	-2.169	-2.372	-0.799	-0.545	2.939	2.913	-1.586	-1.603	-0.317	-0.266	-2.753	-2.693	-1.205	-1.163	-0.799	-0.461	-0.605	-0.715	-1.975	-2.355	1.983	2.025	1.433	1.45	-2.372	-2.702	2.761	2.761	-0.123	-0.097	-0.317	-0.266	0.461	0.613
-2.753	-2.846	-1.78	-1.712	-1.586	-1.907	0.85	0.765	0.275	0.08	2.558	2.533	1.78	1.89	-1.975	-1.856	-0.123	-0.182	1.239	1.23	0.664	0.571	3.133	3.108	-0.799	-0.638	1.628	1.653	1.044	1.18	2.939	2.93	2.761	0.047	2.761	2.719	-0.123	-0.063	-2.558	-2.406	-0.317	-0.461	-0.605	-0.486	-1.011	-1.087	-1.4	-1.467	0.85	0.85
-0.605	-0.486	2.558	2.516	-0.799	-0.503	2.364	2.381	-1.205	-0.951	0.072	0.089	1.239	1.23	-0.317	-0.385	2.364	2.364	-2.372	-2.364	1.628	1.535	-2.169	-2.406	1.983	2.093	0.85	1.036	-1.975	-1.78	0.461	0.309	0.85	0.884	-1.78	-1.865	1.044	1.12	-2.372	-2.093	0.275	-0.072	1.044	0.892	2.558	2.524	-1.011	-1.078	-2.947	-3.04
0.664	0.596	0.85	0.884	2.761	2.753	-1.78	-1.611	0.072	0.047	-2.753	-2.989	-1.4	-1.357	2.939	2.998	0.461	0.562	1.433	1.247	-0.605	-0.562	-1.205	-1.442	0.85	0.833	2.364	2.33	-2.947	-2.786	1.628	1.526	0.461	0.605	1.78	1.924	1.78	1.679	-1.4	-1.535	1.044	0.909	-2.558	-2.423	-2.753	-2.939	0.072	0.047	-1.975	-2.135
[truncated: 2 more columns]

## Sheet: Subject5
Target (rad)	Trial 1	Target (rad)	Trial 2	Target (rad)	Trial 3	Target (rad)	Trial 4	Target (rad)	Trial 5	Target (rad)	Trial 6	Target (rad)	Trial 7	Target (rad)	Trial 8	Target (rad)	Trial 9	Target (rad)	Trial 10
1.433	1.789	-0.799	-0.833	0.275	0.266	-1.4	-1.476	-0.799	-0.934	2.558	2.474	-1.205	-1.34	2.364	2.262	-0.123	-0.148	-1.975	-1.898
-1.975	-1.763	-2.169	-2.338	1.628	1.729	1.044	1.12	2.761	2.727	-1.011	-1.214	-1.586	-1.509	0.85	0.816	-1.586	-1.526	-1.205	-1.256
-2.558	-2.465	-1.78	-1.577	3.133	3.099	0.664	0.841	-1.205	-1.383	-1.78	-1.577	-0.799	-0.638	2.761	2.626	-2.372	-2.397	3.133	3.116
0.461	0.444	1.044	1.137	2.558	2.55	-1.586	-1.45	-0.317	-0.207	-0.605	-0.393	0.461	0.52	0.664	0.706	1.628	1.509	-2.558	-2.702
-2.947	-2.981	-0.317	-0.156	0.85	0.985	-2.372	-2.55	-1.975	-1.949	1.239	1.298	-1.78	-1.746	1.983	1.958	-0.799	-0.884	1.78	1.738
-1.586	-1.493	-1.586	-1.704	-1.78	-1.797	1.433	1.256	-1.011	-1.078	0.275	0.326	-0.605	-0.52	-0.123	-0.241	2.558	2.49	-1.78	-1.814
1.78	1.814	-2.753	-2.397	-2.558	-2.778	-1.975	-2.304	-2.753	-2.795	-0.799	-0.85	2.761	2.753	1.78	1.898	1.044	1.104	-0.317	-0.216
-0.317	-0.207	-1.205	-1.323	-1.205	-1.264	1.78	1.822	-2.947	-2.905	-2.558	-2.846	-2.372	-2.457	1.044	1.053	1.433	1.518	1.433	1.467
-2.169	-2.203	2.558	2.482	0.461	0.622	2.364	2.313	3.133	3.082	-1.4	-1.442	-2.169	-2.287	2.169	2.245	-2.558	-2.761	-1.586	-1.653
2.169	2.169	0.664	0.892	-2.753	-2.499	1.239	1.247	1.044	1.044	0.664	0.884	1.628	1.611	0.275	0.672	-0.605	-0.376	0.664	1.078
-0.605	-0.875	0.85	0.808	-1.4	-1.374	2.169	2.161	2.169	2.118	2.939	2.778	-1.975	-1.915	-2.558	-2.837	-1.975	-2.169	2.169	2.161
0.275	0.241	-0.605	-0.689	-2.169	-2.474	0.461	0.588	-0.123	-0.182	-0.317	-0.08	-1.4	-1.315	-1.78	-1.603	0.664	0.774	-2.169	-2.169
2.939	2.829	0.275	0.275	0.664	0.681	-0.317	-0.089	-2.169	-2.262	-2.753	-2.431	0.275	0.436	-0.317	-0.156	0.072	0.199	-0.605	-0.402
-1.4	-1.391	-2.947	-2.812	-2.947	-2.702	-0.605	-0.52	1.78	1.822	-2.169	-2.254	-0.123	-0.03	-1.975	-2.025	0.461	0.571	1.239	1.315
-0.123	-0.055	-1.011	-0.875	1.78	1.772	-0.123	-0.249	-1.586	-1.552	1.433	1.416	-0.317	-0.241	-1.011	-1.18	1.983	2.042	-0.123	0.249
1.628	1.67	2.169	2.144	-1.975	-2.008	2.761	2.651	0.461	0.681	1.628	1.586	0.072	0.165	-0.605	-0.689	-1.4	-1.34	0.275	0.461
1.983	1.907	-2.558	-2.592	1.239	1.129	0.85	0.884	2.939	2.871	2.169	2.169	1.044	0.985	1.239	1.171	1.78	1.805	-0.799	-0.698
-1.78	-1.712	0.072	0.309	2.169	2.059	1.983	2	2.364	2.364	1.78	1.932	-1.011	-0.943	3.133	-3.082	2.169	2.186	2.761	2.693
-1.011	-1.104	-1.4	-1.459	-0.605	-0.461	-2.558	-2.719	0.85	1.053	-1.205	0.047	0.85	0.901	-2.372	-2.347	3.133	-3.142	-2.947	-2.905
-2.753	-2.482	1.239	1.264	2.364	2.237	-2.753	-2.71	-2.558	-2.372	-1.975	-2.144	0.664	0.655	-2.169	-2.364	2.761	2.829	2.558	2.516
2.761	2.778	1.78	1.865	-2.372	-2.321	-1.78	-1.636	-1.4	-1.45	2.364	2.262	2.169	2.076	0.461	0.478	-0.317	-0.14	1.983	1.932
-1.205	-1.467	2.939	2.854	1.433	1.416	3.133	-3.074	-1.78	-1.805	-0.123	-0.241	-2.753	-2.795	-1.586	-1.696	-1.011	-1.264	2.364	2.22
2.558	2.482	2.364	2.33	1.044	1.061	-1.205	-1.349	1.628	1.78	0.85	0.96	1.78	1.873	2.939	2.863	0.85	0.918	0.85	1.011
-2.372	-2.676	1.983	2.085	-1.586	-1.586	2.558	2.321	-2.372	-2.49	3.133	-3.099	-2.947	-2.956	0.072	-0.08	0.275	0.469	0.461	0.63
2.364	2.287	1.433	1.526	-0.317	-0.512	-1.011	-1.273	1.239	1.239	-2.372	-2.575	-2.558	-2.693	-1.205	-1.298	-2.169	-2.287	-2.753	-2.524
0.85	1.044	-2.372	-2.668	2.939	2.93	-0.799	-0.266	1.433	1.476	1.044	1.12	1.239	1.154	1.433	1.408	2.939	2.972	1.628	1.611
1.239	1.298	-1.975	-1.941	-1.011	-1.078	-2.169	-2.093	0.072	0.486	0.072	-0.072	1.983	2.042	-0.799	-1.019	1.239	1.264	-1.011	-1.273
1.044	0.901	0.461	0.647	1.983	2	0.072	-0.182	1.983	2.068	-2.947	-2.854	3.133	-3.142	-2.753	-2.778	-2.947	-2.871	2.939	2.981
-0.799	-1.002	1.628	1.738	0.072	0.131	-2.947	-3.065	0.275	0.503	-1.586	-1.645	2.939	3.023	-2.947	-2.905	-1.205	-1.383	0.072	0.03
3.133	3.091	-0.123	-0.03	2.761	2.736	0.275	0.207	2.558	2.44	2.761	2.676	1.433	1.383	1.628	1.814	2.364	2.355	-1.4	-1.349
0.072	0.402	2.761	2.626	-0.123	0.047	1.628	1.772	-0.605	-0.571	0.461	0.376	2.558	2.558	-1.4	-1.425	-2.753	-2.702	-2.372	-2.414
0.664	0.731	3.133	3.116	-0.799	-0.427	2.939	2.947	0.664	0.892	1.983	1.975	2.364	2.33	2.558	2.499	-1.78	-1.628	1.044	1.019

## Sheet: Subject6
Target (rad)	Trial 1	Target (rad)	Trial 2	Target (rad)	Trial 3	Target (rad)	Trial 4	Target (rad)	Trial 5	Target (rad)	Trial 6	Target (rad)	Trial 7	Target (rad)	Trial 8	Target (rad)	Trial 9	Target (rad)	Trial 10
1.628	1.696	1.78	1.831	0.664	0.799	-1.78	-1.518	1.433	1.34	1.78	1.628	-1.011	-0.977	2.169	1.958	1.78	1.653	-2.169	-2.161
-1.586	-1.662	-1.4	-1.932	2.939	2.753	-0.317	-0.275	1.78	1.653	1.983	2	0.072	-0.08	0.275	-0.063	-2.753	-2.651	2.169	1.949
-0.799	-0.444	-1.78	-1.763	1.78	1.915	1.239	1.247	-2.558	-2.541	-2.372	-2.423	-1.205	-1.154	-2.558	-2.414	-1.78	-1.797	-0.605	-0.858
2.364	2.203	0.275	0.368	-2.558	-2.457	1.78	1.755	-2.753	-2.634	-1.205	-1.027	2.364	2.279	-1.205	-1.104	-1.975	-2.194	-1.4	-1.941
1.983	1.89	-1.011	-1.129	-2.372	-2.507	-1.4	-1.18	2.169	1.992	2.939	2.803	-2.372	-2.457	1.78	1.687	0.275	0.393	-1.78	-1.924
2.169	2.254	-1.205	-1.12	-2.753	-2.956	0.072	0.047	-1.011	-1.078	2.761	2.803	0.85	1.002	3.133	3.082	0.664	0.748	0.461	0.638
2.558	2.524	3.133	-3.074	2.761	2.651	-0.799	-0.841	-1.975	-1.822	0.461	0.867	-2.169	-2.567	-0.605	-0.427	2.761	2.592	3.133	3.04
0.072	-0.114	0.072	0.047	1.983	2.093	-1.586	-1.442	-2.372	-2.575	-2.169	-2.533	-0.317	-0.3	-1.975	-0.207	2.169	2.093	-2.947	-2.947
-1.205	-1.416	0.664	0.951	-0.605	-0.444	-2.558	-2.617	2.761	2.736	0.072	-0.021	-1.975	-1.67	-0.123	-0.224	1.239	1.442	-2.753	-2.82
1.239	1.357	2.169	2.051	-1.975	-1.975	-2.947	-2.922	-1.205	-1.163	3.133	-3.142	-1.78	-1.814	-1.4	-1.45	-2.372	-2.085	-1.975	-1.78
-2.947	-2.66	-2.372	-2.66	-0.317	-0.317	2.364	2.161	0.664	0.731	-0.605	-0.376	1.239	1.332	1.983	1.746	0.461	0.698	0.275	0.342
2.761	2.668	0.461	0.664	3.133	-3.082	3.133	-3.049	-0.799	-0.867	1.239	1.332	0.664	0.85	-1.586	-2.127	3.133	3.125	1.433	1.34
-1.78	-1.552	2.558	2.482	-1.78	-2.372	2.169	1.493	0.275	-0.063	-1.586	-1.839	-2.947	-2.905	2.558	2.49	-1.4	-1.357	-2.558	-2.287
-2.753	-2.837	0.85	1.078	0.85	0.765	0.275	0.757	-0.605	-0.326	-1.4	-1.484	1.628	1.755	0.461	0.791	2.364	2.372	-0.317	-0.249
-1.011	-0.723	1.044	0.283	1.628	1.696	2.761	2.676	1.239	1.298	1.433	1.476	-1.4	-1.264	1.239	1.383	-0.605	-0.376	-0.799	-0.765
1.78	1.687	1.983	1.924	-1.586	-1.416	-1.205	-0.994	-1.78	-2.152	2.169	1.467	1.433	1.307	-0.799	-0.918	-0.799	-0.731	1.628	1.408
0.664	0.351	-0.317	-0.385	0.072	-0.047	-0.605	-0.216	3.133	-3.04	0.664	0.985	0.275	0.74	0.072	-0.038	-1.205	-1.163	-0.123	0.038
-2.169	-2.972	-2.947	-2.829	2.364	1.89	0.461	0.326	-2.947	-2.888	-0.799	-1.011	2.558	2.626	-1.78	-1.636	2.558	2.567	0.072	0.047
-0.605	-0.41	2.364	2.397	-1.4	-1.323	0.85	0.884	2.558	2.541	1.628	1.628	-0.799	-0.943	2.939	2.778	1.433	1.383	-1.586	-1.171
-1.975	-2.507	1.239	1.484	2.169	2.042	-2.372	-2.676	0.072	0.3	0.85	0.918	1.78	1.712	0.664	1.307	1.628	1.603	1.78	1.873
-0.317	-0.199	-1.975	-1.78	-0.799	-1.002	-2.169	-2.321	0.85	1.061	2.558	2.567	-2.558	-2.355	2.761	2.693	-2.947	-2.736	2.939	2.888
1.044	1.027	-2.558	-2.583	1.239	1.273	1.433	1.281	1.983	1.958	-0.317	-0.165	1.983	1.805	2.364	2.025	-2.558	-2.583	1.983	1.814
-2.558	-2.507	-1.586	-1.408	-0.123	-0.131	2.558	2.592	-0.123	0.199	1.044	1.036	2.939	2.888	-2.372	-2.44	-2.169	-1.882	1.239	1.391
1.433	1.307	2.939	2.998	-1.205	-1.053	1.628	1.501	-1.586	-1.712	-2.947	-2.702	1.044	1.357	1.044	1.095	-0.317	-0.808	2.364	2.406
-1.4	-1.002	2.761	2.71	-1.011	-1.087	1.044	1.171	1.044	1.137	-2.558	-2.541	-1.586	-1.442	-2.169	-1.603	1.983	1.814	0.664	1.171
-2.372	-2.558	-0.123	-0.19	1.044	1.12	2.939	2.786	1.628	1.594	-1.78	-1.797	-0.123	-0.165	-2.753	-2.82	2.939	2.778	2.761	2.812
0.461	0.317	-0.799	-0.681	2.558	2.651	0.664	0.672	-1.4	-1.281	-0.123	-0.013	-2.753	-2.609	-0.317	-0.258	-1.586	-1.662	2.558	2.6
2.939	2.863	-0.605	-0.495	0.275	0.689	-1.975	-1.518	-0.317	-0.249	-1.975	-1.704	0.461	0.461	-1.011	-0.715	-0.123	-0.156	1.044	1.425
0.275	0.402	1.433	1.467	1.433	1.23	-0.123	0.097	0.461	0.047	0.275	-0.114	2.761	2.803	-2.947	-3.04	0.072	0.038	-2.372	-2.338
-0.123	-0.097	1.628	1.645	-2.947	-2.583	-2.753	-2.617	-2.169	-2.507	-2.753	-2.634	3.133	-3.133	0.85	0.901	1.044	1.146	-1.205	-1.095
0.85	1.061	-2.169	-1.712	0.461	0.376	-1.011	-1.332	2.939	2.888	2.364	2.127	-0.605	-0.41	1.628	1.425	-1.011	-1.07	0.85	1.222
3.133	3.142	-2.753	-2.795	-2.169	-2.431	1.983	1.552	2.364	2.347	-1.011	-1.078	2.169	1.992	1.433	1.34	0.85	0.985	-1.011	-1.146

## Sheet: Subject7
Target (rad)	Trial 1	Target (rad)	Trial 2	Target (rad)	Trial 3	Target (rad)	Trial 4	Target (rad)	Trial 5	Target (rad)	Trial 6	Target (rad)	Trial 7	Target (rad)	Trial 8	Target (rad)	Trial 9	Target (rad)	Trial 10
0.461	0.148	1.044	1.197	1.983	1.915	2.761	2.761	-2.558	-2.854	2.939	2.981	-1.975	-2.254	1.628	1.696	0.85	0.791	1.983	2.059
2.939	2.888	-0.799	-0.926	1.044	1.526	1.239	1.357	1.239	1.408	-2.558	-2.507	1.983	1.738	-2.558	-2.643	1.78	1.772	-1.205	-0.977
-0.317	-0.258	-1.205	-1.619	-1.205	-1.12	2.558	2.592	2.761	2.71	0.275	0.156	-2.372	-2.575	1.983	1.839	-1.975	-1.924	-0.799	-0.326
1.044	1.594	0.664	1.027	-1.011	-0.901	-2.169	-2.254	0.461	0.444	2.558	2.693	-2.169	-2.905	0.664	0.926	-0.605	-0.816	1.628	1.67
1.239	1.569	1.628	1.653	-1.4	-1.239	-1.205	-1.805	0.072	0.063	-0.799	-0.486	-0.605	-0.402	-1.78	-1.712	-1.4	-2.321	-2.372	-2.702
-1.205	-1.526	-2.558	-2.169	-1.78	-1.789	-1.78	-2.161	-0.317	-0.334	2.761	2.744	1.433	1.45	2.364	2.211	0.664	0.638	-0.123	-0.106
1.433	1.349	0.072	0.106	2.169	2.228	2.364	2.44	2.939	2.956	1.044	0.934	-0.123	-0.884	-0.317	-0.249	3.133	-3.108	0.664	0.715
-0.123	-0.165	1.239	1.273	-2.947	-2.558	1.433	1.34	-2.169	-3.032	-0.317	-0.638	0.461	0.444	0.072	-0.047	2.939	3.032	0.461	0.596
0.85	0.833	-1.78	-1.679	1.433	1.535	-2.753	-2.913	-1.78	-1.848	-1.586	-2.169	1.78	1.67	-2.947	-2.939	0.072	0.047	-1.011	-0.977
1.78	1.696	2.558	2.49	-0.605	-0.173	2.169	2.042	0.85	0.867	-2.753	-2.338	-1.011	-0.968	0.85	1.061	-2.169	-2.364	-1.975	-2.321
-0.799	-0.901	-2.169	-2.507	0.072	0.047	0.072	0.249	0.275	0.199	-1.78	-2	-0.317	-0.452	0.275	0.249	-1.011	-1.095	2.939	3.015
2.364	2.304	-2.947	-2.964	-1.586	-2.042	-0.799	-0.131	1.433	1.569	2.364	2.228	1.044	1.171	0.461	0.478	-2.558	-2.321	-2.169	-2.203
0.275	0.402	-2.372	-2.169	-0.317	-0.123	1.044	1.087	-0.799	-0.774	0.461	0.672	-1.4	-1.56	-0.605	-0.503	0.461	0.638	2.558	2.643
-2.372	-2.685	1.983	1.594	0.85	0.765	0.664	0.545	-0.123	-0.123	3.133	3.142	2.939	2.981	-0.123	-0.207	2.761	2.846	-1.586	-1.577
-1.975	-1.966	-1.4	-1.416	-0.799	-0.14	-1.011	-1.027	-1.205	-1.332	-0.123	-0.182	2.169	2.194	2.558	2.66	2.558	2.719	2.761	2.66
-1.78	-2.068	-1.011	-0.08	-1.975	-2.355	-2.558	-2.203	-2.372	-2.135	-2.947	-2.972	2.558	2.499	1.433	1.848	2.364	2.431	-2.753	-2.676
2.169	2.287	2.169	1.958	1.239	1.027	-0.317	0.03	2.169	2.211	0.664	0.402	0.664	1.095	2.939	2.795	-0.799	-0.419	1.044	1.18
-1.586	-1.822	-1.586	-1.653	-0.123	-0.182	-1.586	-1.797	2.364	2.068	-1.975	-2.381	-1.78	-2.22	2.169	2.051	-1.586	-2.11	-2.558	-2.651
0.664	0.757	1.78	1.898	2.364	2.448	-1.4	-2.076	-2.753	-2.879	1.433	1.408	1.239	1.197	2.761	2.744	-2.947	-2.989	2.364	2.262
2.558	2.575	0.85	1.484	2.558	2.541	-2.947	-2.736	-1.975	-1.822	1.628	1.501	-2.558	-1.949	-1.586	-1.856	-0.123	-0.14	-1.4	0.047
-0.605	-0.123	-0.123	0.047	-2.558	-2.423	2.939	2.879	1.044	1.112	-2.372	-2.186	-1.586	-1.442	1.239	1.425	1.628	1.636	1.433	1.18
1.983	1.814	2.761	2.77	-2.372	-2.152	-2.372	-3.099	-1.4	-1.4	-1.011	-1.07	3.133	-3.125	-1.4	-1.789	1.239	1.366	0.275	0.427
-2.947	-2.829	-2.753	-2.837	3.133	-3.133	1.983	1.873	-1.011	-1.163	1.239	1.112	2.761	2.863	1.78	1.78	1.044	1.391	-0.317	-0.241
2.761	2.744	2.939	2.964	1.78	1.712	1.628	1.729	-1.586	-1.416	1.78	1.814	0.85	0.884	-2.753	-2.837	1.983	2.051	2.169	2.135
-2.169	-2.203	-1.975	-2.085	-2.753	-2.676	-1.975	-1.932	0.664	0.63	-1.205	-1.222	-2.947	-2.956	-0.799	-0.419	-1.78	-2.025	0.072	0.681
3.133	-3.108	1.433	1.383	0.664	0.562	-0.605	-0.173	1.628	1.476	1.983	1.78	-0.799	-0.901	-2.372	-2.592	1.433	1.484	0.85	1.087
1.628	1.687	-0.317	0.199	-2.169	-2.068	1.78	1.839	-2.947	-2.863	2.169	2.076	0.275	0.063	-1.011	-1.188	2.169	2.135	-1.78	-2.347
0.072	0.047	3.133	-3.133	0.275	0.376	-0.123	0.047	3.133	-3.065	-1.4	-1.746	-1.205	-1.104	1.044	1.18	-2.372	-2.279	-2.947	-2.871
-1.4	-1.476	2.364	2.313	2.939	2.956	0.85	0.554	1.78	1.831	0.85	0.943	-2.753	-2.846	-1.975	-2.051	-0.317	-0.334	-0.605	-0.63
-2.753	-3.049	-0.605	-0.08	0.461	0.588	0.275	0.097	-0.605	-0.207	-0.605	-0.554	0.072	-0.004	3.133	3.108	-1.205	-1.027	1.78	1.831
-2.558	-2.634	0.461	0.351	2.761	2.939	3.133	-3.082	2.558	2.609	-2.169	-2.262	1.628	1.628	-2.169	-2.44	-2.753	-2.66	3.133	3.133
-1.011	-0.918	0.275	0.503	1.628	1.755	0.461	0.199	1.983	2.093	0.072	-0.106	2.364	2.271	-1.205	-1.29	0.275	0.249	1.239	1.298

## Sheet: Subject8
Target (rad)	Trial 1	Target (rad)	Trial 2	Target (rad)	Trial 3	Target (rad)	Trial 4	Target (rad)	Trial 5	Target (rad)	Trial 6	Target (rad)	Trial 7	Target (rad)	Trial 8	Target (rad)	Trial 9	Target (rad)	Trial 10
2.939	2.964	-2.753	-2.795	0.275	0.165	0.461	0.047	-1.78	-1.518	-0.605	-0.892	-2.558	-2.135	2.558	2.516	-1.78	-1.882	2.364	2.245
0.664	0.359	2.939	2.896	1.983	2.093	-1.586	-1.619	0.275	0.478	-1.011	-1.011	0.461	0.529	-1.78	-1.603	-1.205	-1.137	-0.317	-0.351
-1.78	-2.254	1.433	1.239	-1.011	-1.036	-0.123	-0.156	-2.372	-1.924	0.275	0.351	-1.975	-1.898	-2.169	-1.915	0.85	0.791	-1.011	-0.858
-2.753	-2.871	2.169	2.017	-1.975	-1.738	-2.558	-2.609	0.461	0.816	2.169	2.127	-0.799	-0.799	-0.605	-0.681	-1.975	-1.696	-2.372	-2.008
-1.4	-1.569	0.85	1.188	-1.4	-1.23	-0.317	-0.258	-1.4	-1.019	-2.558	-2.592	0.072	0.047	-1.586	-1.154	1.628	1.501	1.983	2.11
0.072	0.047	-2.558	-2.719	1.239	1.061	-0.605	-0.266	2.558	2.524	-2.372	-2.355	-1.011	-0.96	0.275	0.207	-0.799	-0.808	1.239	1.002
-2.558	-2.668	1.628	1.662	-0.317	-0.275	-1.4	-1.34	-1.205	-1.18	0.461	0.689	0.85	0.655	-2.372	-1.831	-2.169	-1.856	1.433	1.493
2.558	2.541	-1.78	-1.746	0.85	1.18	-1.011	-1.29	-0.605	-0.342	-1.975	-1.653	-1.78	-1.738	1.78	1.628	-1.011	-1.129	-0.123	-0.072
2.169	2.279	-1.011	-1.12	2.558	2.55	2.558	2.668	-0.799	-0.782	-1.4	-1.298	1.983	1.907	-1.011	-1.011	3.133	3.032	0.85	0.833
2.364	2.313	1.239	1.154	-2.558	-2.82	2.364	2.355	-0.123	0.047	-0.123	-0.072	3.133	2.981	0.072	0.047	0.664	0.901	1.044	0.833
1.983	2.042	3.133	3.04	-2.372	-2.186	0.072	0.047	2.939	2.812	2.558	2.55	2.364	2.33	-2.753	-2.372	2.939	2.846	0.461	0.571
1.628	1.924	-0.799	-0.249	-1.205	-1.036	1.044	0.85	3.133	3.065	1.044	0.934	-0.605	-0.419	3.133	3.091	0.072	0.089	0.275	0.351
3.133	-3.049	-2.372	-2.22	1.628	1.966	-2.169	-1.915	0.85	0.968	-0.317	-0.799	-2.169	-1.797	2.364	2.245	0.275	0.148	3.133	3.049
1.239	1.137	-0.605	-0.326	-2.169	-1.915	2.939	2.922	0.072	0.14	3.133	2.998	-2.753	-2.829	1.983	2.135	-2.753	-2.237	2.939	2.939
-0.317	-0.351	0.072	0.047	0.072	0.047	2.169	2.118	-1.011	-0.901	-2.947	-3.015	1.78	1.898	-1.4	-1.264	2.364	2.279	0.072	0.3
-1.975	-1.848	-2.947	-2.922	0.461	0.165	-2.753	-2.879	-2.753	-2.287	2.364	2.381	0.275	0.148	1.433	1.349	2.761	2.71	0.664	0.605
-2.169	-2.101	-1.205	-1.044	-0.799	0.047	-2.947	-2.972	-2.169	-1.882	-1.78	-1.569	-1.586	-1.4	0.664	0.816	1.044	1.078	-2.947	-2.719
-0.123	-0.047	1.044	0.791	-0.123	0.047	1.239	1.222	-2.947	-2.956	1.628	1.577	-1.205	-1.509	-2.947	-2.939	-1.4	-1.18	-1.586	-1.552
-2.947	-2.972	-1.586	-1.433	2.169	2.372	-1.78	-1.509	1.433	1.332	2.761	2.592	2.558	2.558	0.85	0.994	-2.558	-2.186	-2.558	-2.397
0.275	0.156	0.275	0.047	3.133	2.989	1.983	1.577	2.364	2.313	-0.799	-0.867	2.939	2.71	-0.123	-0.106	2.169	2.22	1.628	1.577
-0.799	0.047	-0.317	-0.148	-1.586	-1.374	2.761	2.575	1.239	1.23	1.78	1.839	1.044	1.053	1.044	0.968	-0.317	-0.816	1.78	1.619
1.78	1.543	-2.169	-2.169	-1.78	-1.696	1.78	1.856	1.983	1.983	1.239	1.129	-0.123	-0.106	-1.205	-1.273	1.78	1.992	-0.605	-0.275
-1.586	-1.569	1.78	1.543	2.761	2.753	-0.799	0.047	-1.586	-1.476	-2.753	-2.778	-1.4	-1.036	1.628	1.653	-0.605	-0.292	-1.975	-1.687
0.461	0.123	-1.975	-2.245	2.364	2.516	0.275	0.047	1.628	1.603	1.433	1.467	1.433	1.391	-2.558	-2.178	2.558	2.592	2.558	2.609
-0.605	-0.309	-1.4	-1.129	1.044	1.281	1.628	1.611	1.78	1.679	0.664	0.664	0.664	0.681	1.239	1.205	0.461	0.579	-1.4	-1.264
2.761	2.727	0.664	0.647	-2.753	-2.465	3.133	-3.125	-1.975	-1.89	0.072	0.402	-0.317	-0.774	-0.317	-0.74	-2.372	-2.22	2.761	2.736
-2.372	-2.702	-0.123	0.047	0.664	0.672	0.664	0.867	1.044	1.146	-1.586	-1.569	2.169	2.211	2.761	2.744	-1.586	-1.628	-2.753	-2.651
-1.011	-0.224	1.983	1.932	-2.947	-2.863	-1.205	-1.188	2.761	2.71	1.983	1.907	1.239	0.884	0.461	0.748	-0.123	-0.08	2.169	2.203
1.433	1.408	2.558	2.533	2.939	2.905	-1.975	-1.687	0.664	0.892	-2.169	-2.051	-2.947	-2.812	2.939	2.786	-2.947	-2.786	-2.169	-2.042
-1.205	-1.053	2.761	2.651	-0.605	-0.241	-2.372	-2.161	-2.558	-2.017	2.939	2.871	-2.372	-2.025	-0.799	-0.799	1.239	1.256	-1.78	-1.619
0.85	0.74	2.364	2.431	1.433	1.273	1.433	1.171	2.169	2.076	0.85	1.087	2.761	2.778	-1.975	-1.738	1.433	1.163	-0.799	-0.985
1.044	0.85	0.461	0.165	1.78	1.619	0.85	0.926	-0.317	-0.317	-1.205	-1.298	1.628	1.603	2.169	2.127	1.983	2.034	-1.205	-1.112

## Sheet: Subject9
Target (rad)	Trial 1	Target (rad)	Trial 2	Target (rad)	Trial 3	Target (rad)	Trial 4	Target (rad)	Trial 5	Target (rad)	Trial 6	Target (rad)	Trial 7	Target (rad)	Trial 8	Target (rad)	Trial 9	Target (rad)	Trial 10
-2.169	-2.144	1.628	1.679	-1.975	-1.577	1.983	1.966	-1.011	-1.222	-2.947	-3.032	0.461	0.469	1.433	1.493	1.78	1.831	2.169	1.949
-2.753	-2.338	-2.558	-2.474	-0.123	-0.216	2.558	2.262	-1.78	-1.645	-2.372	-2.381	-2.753	-2.727	-1.011	-1.264	0.275	0.283	-2.372	-2.22
-0.605	-0.393	1.78	1.839	-0.605	-0.655	2.939	2.896	-1.205	-1.425	-0.317	-0.774	1.983	1.89	-2.753	-2.499	-2.947	-2.423	0.072	-0.867
0.072	0.199	-0.123	0.047	-2.558	-2.254	-1.4	-1.256	-2.947	-2.389	-1.205	-1.298	-2.169	-1.924	0.072	0.03	-1.78	-1.805	0.275	0.427
-1.011	-1.002	-2.169	-2.381	-1.205	-1.264	-0.317	-0.249	-1.975	-1.704	-2.558	-2.465	1.433	1.416	-0.317	-0.249	1.044	0.858	-1.205	-1.442
-2.372	-2.296	1.983	1.805	1.78	1.865	1.239	1.307	2.364	2.304	0.072	0.452	0.072	-0.047	-0.123	0.182	-0.799	-0.376	-1.975	-1.992
-1.975	-2.093	-0.317	-0.393	-0.317	-0.3	-2.558	-2.254	-2.753	-2.457	0.664	0.791	-0.317	-0.402	0.275	-0.013	0.664	0.503	1.044	1.078
0.85	0.901	-1.4	-1.281	1.983	2	0.85	1.027	-1.4	-1.391	-2.753	-2.414	-0.123	-0.216	3.133	3.091	-1.975	-1.738	1.78	1.924
2.761	2.795	0.275	0.41	-1.78	-1.729	-1.975	-2.068	1.044	0.96	1.983	1.958	0.275	0.14	-0.799	-0.858	0.072	0.258	-0.123	-0.723
2.169	2.33	-1.586	-1.645	-2.947	-2.93	0.664	0.74	-0.605	-0.562	0.461	0.782	1.628	1.552	-1.205	-1.18	-2.558	-2.44	-2.947	-3.023
-1.205	-1.476	2.169	2.059	-1.586	-2.017	0.275	0.638	0.072	-0.207	-0.799	-0.444	0.664	0.808	0.664	0.512	-1.011	-0.368	2.939	2.778
-1.586	-1.653	0.664	0.858	0.664	1.061	3.133	-3.074	1.433	1.467	3.133	3.116	2.558	2.66	-2.558	-1.696	1.433	1.408	0.664	0.765
-0.799	-0.529	0.461	0.613	0.461	0.706	-2.372	-2.609	-1.586	-1.594	1.239	1.509	2.939	2.879	1.983	2.025	1.983	1.915	2.558	2.541
1.628	1.797	-1.205	-1.374	-2.753	-2.533	-0.123	-0.089	-2.169	-2.017	-0.605	-0.512	0.85	0.884	2.761	2.753	0.85	1.154	0.461	0.884
0.275	-0.004	2.558	2.626	2.558	2.507	-0.605	-0.452	0.275	0.537	2.169	2.076	1.239	1.374	-1.4	-1.535	2.558	2.592	-1.78	-2.008
-0.317	-0.571	0.072	-0.419	3.133	-2.922	0.072	-0.114	1.983	2.051	-2.169	-2.101	-2.947	-3.057	1.239	1.408	-2.169	-2.085	0.85	0.825
3.133	-1.535	2.939	2.812	-1.011	-0.131	1.044	0.985	2.558	2.583	1.628	1.907	2.761	2.803	-2.372	2.203	-0.317	-0.385	-2.558	-2.524
0.664	0.554	2.364	2.431	0.85	0.731	-2.753	-2.448	2.169	2.237	0.85	0.943	1.044	1.222	2.939	2.947	1.628	1.729	-0.799	-0.706
1.044	0.901	1.433	1.543	-1.4	-1.518	0.461	0.52	-0.799	-0.266	1.433	1.467	-1.586	-1.493	1.78	1.729	-0.123	-0.038	1.983	1.89
2.558	2.372	-0.799	-0.224	1.044	0.892	-1.586	-1.518	-2.558	-2.406	-1.4	-1.256	-1.975	-1.873	-0.605	-0.469	1.239	1.383	-1.586	-1.924
1.433	2.093	-2.753	-3.032	2.939	2.685	1.433	1.442	1.78	1.915	2.558	2.803	-0.605	-0.74	2.169	2.017	-2.753	-1.983	1.239	1.518
1.983	2.017	1.239	1.29	0.275	0.613	-1.78	-1.848	-0.317	-0.452	1.78	1.78	-2.372	-2.262	-1.586	-1.814	-1.586	-1.653	1.433	1.543
-2.947	-3.125	3.133	-2.913	-0.799	-0.444	-2.169	-2.431	1.628	1.679	-1.011	-0.199	-1.4	-1.526	0.461	0.909	3.133	3.099	1.628	1.526
-2.558	-2.643	-1.975	-1.721	1.433	1.442	-2.947	-2.829	3.133	-3.091	-1.975	-2.245	-1.78	-1.755	1.628	1.543	-1.205	-1.408	-2.169	-2.271
2.939	2.947	-1.78	-1.848	-2.169	-2.118	2.364	2.397	-0.123	-0.131	-0.123	-0.258	-1.205	-1.526	0.85	0.994	-2.372	-2.22	-0.605	-0.342
1.239	1.383	0.85	0.799	1.239	1.307	2.169	2.228	0.664	0.833	2.364	2.237	3.133	3.133	1.044	0.047	-1.4	-1.636	-2.753	-2.947
-1.78	-2.178	-2.947	-2.77	2.169	2.178	-1.011	-0.334	0.461	0.816	1.044	1.467	2.364	2.313	-2.947	-2.964	2.364	2.457	2.364	2.49
1.78	1.755	-0.605	0.047	2.761	2.685	-0.799	-0.19	2.761	0.047	0.275	0.909	-0.799	-0.249	-2.169	-2.761	2.761	2.77	-1.011	-0.241
2.364	2.372	1.044	0.808	2.364	2.304	2.761	2.879	-2.372	-2.507	-1.78	-0.926	1.78	1.712	-1.975	-2.203	2.169	2.262	-1.4	-1.281
-1.4	-1.366	-2.372	-2.431	-2.372	-2.296	1.628	2.008	0.85	0.723	2.939	2.964	-1.011	-0.613	2.558	2.6	-0.605	-0.419	3.133	3.108
0.461	0.047	-1.011	-1.29	0.072	0.14	1.78	1.958	1.239	1.053	-1.586	-1.805	-2.558	-2.617	2.364	2.499	2.939	2.888	2.761	3.006
-0.123	-0.156	2.761	2.812	1.628	1.603	-1.205	-1.349	2.939	2.803	2.761	2.846	2.169	2.085	-1.78	-1.729	0.461	0.774	-0.317	-0.224

## Sheet: Subject10
Target (rad)	Trial 1	Target (rad)	Trial 2	Target (rad)	Trial 3	Target (rad)	Trial 4	Target (rad)	Trial 5	Target (rad)	Trial 6	Target (rad)	Trial 7	Target (rad)	Trial 8	Target (rad)	Trial 9	Target (rad)	Trial 10
2.169	2.254	2.558	2.685	1.433	1.323	-1.78	-1.789	-0.605	-0.622	-1.975	-1.915	-1.4	-1.357	-1.011	-1.104	-2.169	-2.051	1.044	1.019
-1.205	-1.383	0.664	0.359	1.983	1.586	-1.011	-1.07	-0.317	-0.571	-0.605	-0.165	2.939	2.905	0.072	0.173	1.628	1.56	-0.799	-0.816
-1.78	-1.949	0.275	0.292	3.133	3.125	-1.4	-1.383	0.85	0.478	0.275	0.283	-1.78	-2.085	-0.317	-0.326	-1.975	-1.941	2.939	2.913
-1.4	-1.586	3.133	3.125	2.558	2.592	1.983	2.025	-1.205	-1.154	-1.011	-1.019	-0.799	-0.85	0.275	0.106	0.664	0.765	-1.4	-1.459
-2.169	-2.575	1.628	1.569	0.275	0.74	-2.169	-2.279	-1.586	-1.374	-1.78	-1.729	2.364	2.364	2.558	2.609	0.85	0.841	-1.586	-1.712
1.044	1.146	-0.123	0.021	-1.4	-1.408	0.461	0.14	1.628	1.679	3.133	-3.049	-0.123	-0.131	-0.123	-0.047	-1.78	-1.645	-2.169	-1.958
0.461	0.622	2.169	2.279	2.761	2.719	-0.799	-0.867	-2.169	-2.321	-2.947	-3.057	-1.975	-2.33	-0.799	-0.994	0.275	0.148	-1.205	-1.146
0.072	0.021	1.433	1.307	-1.205	-1.459	-2.372	-1.983	2.558	2.558	2.364	2.499	-2.947	-2.837	-0.605	-0.774	1.78	1.78	-2.372	-2.287
2.761	2.753	1.044	1.154	-0.799	-0.334	0.85	0.664	-2.753	-2.82	2.761	2.846	1.239	1.459	2.939	2.879	0.072	-0.013	-0.317	-1.112
-0.123	-0.114	0.461	0.444	-1.586	-1.611	-0.605	-0.689	0.072	0.047	1.239	1.315	-1.011	-1.036	1.433	1.374	0.461	0.182	0.664	0.689
-0.605	-0.461	-0.317	-0.131	0.461	0.419	1.628	1.611	-0.799	-0.249	0.664	0.765	0.664	0.385	-2.558	-2.888	1.239	1.23	0.072	0.047
1.239	1.281	-1.011	-1.18	0.664	0.351	-0.123	-0.359	-0.123	0.3	-2.372	-2.279	0.85	0.808	-1.205	-1.357	2.761	2.77	0.461	0.351
1.983	1.966	-1.4	-1.433	0.072	0.047	-2.947	-2.947	-1.975	-2.262	1.044	1.323	-2.558	-2.82	0.461	0.14	-2.753	-2.871	0.85	0.833
-1.011	-1.137	1.239	1.476	-2.753	-2.896	-0.317	-0.165	-1.4	-1.772	1.433	1.493	2.169	2.203	-1.975	-1.975	-1.586	0.19	1.78	1.78
-2.947	-3.015	-2.753	-2.719	2.364	2.203	2.558	2.482	1.239	1.12	-0.123	0.047	1.78	1.882	1.044	0.909	-2.372	-2.33	1.239	1.171
0.664	0.266	-1.78	-1.822	-1.78	-1.975	1.433	1.56	1.983	2.017	-2.558	-2.271	1.433	1.332	3.133	3.125	-0.123	0.199	2.558	2.499
0.85	0.901	2.364	2.372	1.628	1.619	1.239	1.307	0.461	0.605	-0.317	-0.241	1.044	1.264	0.85	1.019	-2.558	-1.907	-2.558	-2.77
-2.753	-2.989	1.983	1.789	-0.317	-0.233	2.939	2.854	0.664	0.427	0.072	0.047	1.628	1.569	-1.78	-1.789	-2.947	-2.972	2.761	2.693
-0.799	-0.351	-0.799	-0.469	1.239	1.264	-2.558	-2.381	2.364	2.296	1.983	2.008	2.558	2.516	-1.4	-1.214	2.939	2.93	-2.753	-2.922
0.275	0.047	2.761	2.676	-2.558	-2.956	2.169	2.135	1.433	1.357	0.461	0.309	1.983	2.093	1.239	1.323	-1.011	-1.053	3.133	3.057
1.628	1.526	-2.372	-2.347	-2.947	-2.939	-2.753	-2.719	-1.78	-2.068	-1.4	-1.518	0.072	0.047	-2.753	-2.507	1.044	1.18	2.364	2.389
2.364	2.355	-1.205	-1.256	-0.605	-0.469	2.761	2.795	2.169	2.068	-1.586	-1.696	-0.317	-0.436	1.983	1.975	-0.799	-0.554	-0.123	-0.706
1.78	2.051	-1.975	-2.051	-2.372	-2.414	-1.586	-1.687	0.275	0.047	1.78	1.856	-2.169	-1.924	1.78	1.805	2.169	2.093	1.433	1.543
-1.975	-1.653	-2.558	-2.49	1.78	1.67	1.78	1.704	3.133	-3.142	-0.799	-0.985	3.133	3.125	-1.586	-1.983	-1.4	-1.4	1.983	1.67
-1.586	-1.772	-0.605	-0.791	-0.123	-0.199	2.364	2.194	2.761	2.863	-2.753	-2.778	-2.753	-2.896	2.364	2.347	2.364	2.448	0.275	0.047
-0.317	-0.241	-2.947	-2.964	2.939	2.922	3.133	3.023	1.044	1.323	2.169	2.194	0.275	0.376	1.628	1.611	-0.605	-0.554	-2.947	-2.922
-2.558	-2.82	-2.169	-2.33	-1.975	-2.152	-1.975	-2.127	-2.947	-2.896	-1.205	-1.357	-1.586	-1.569	2.169	2.169	-1.205	-1.349	1.628	1.628
1.433	1.518	1.78	1.704	2.169	2.144	0.275	-0.063	2.939	3.023	2.939	2.863	-2.372	-2.355	2.761	2.71	2.558	2.431	-1.975	-2.101
2.558	2.516	2.939	2.879	1.044	0.994	0.664	0.233	-1.011	-1.273	-2.169	-2.347	-1.205	-1.053	-2.169	-2.304	-0.317	-0.148	-1.78	-1.941
2.939	2.82	0.85	0.748	-1.011	-0.342	1.044	0.892	-2.372	-2.296	2.558	2.524	2.761	2.71	-2.947	-3.023	1.983	2.017	2.169	1.349
-2.372	-2.617	0.072	0.233	0.85	0.047	-1.205	-2.093	-2.558	-2.516	0.85	0.605	0.461	0.748	-2.372	-2.854	3.133	3.125	-1.011	-0.943
3.133	-3.049	-1.586	-1.594	-2.169	-2.313	0.072	-0.241	1.78	1.746	1.628	1.543	-0.605	-0.74	0.664	0.791	1.433	1.493	-0.605	-0.867

[truncated: 1 more sheets: Sheet11]
